# Supplementary material for: An Insight into Occurrence, Biology, and Pathogenesis of Rice Root-Knot Nematode Meloidogyne graminicola
Source: Biology (Basel). 2023 Jul 11;12(7):987. doi: 10.3390/biology12070987 (PMC10376547; doi:10.3390/biology12070987)
Supplement: Supplementary file 1 [file biology-12-00987-s001.zip]

Archive with 1 entries (1 files):
- biology-2329294-supplementary.pdf
